# Supplementary material for: Chorioamnionitis as a risk factor for retinopathy of prematurity: An updated systematic review and meta-analysis
Source: PLoS One. 2018 Oct 17;13(10):e0205838. doi: 10.1371/journal.pone.0205838 (PMC6192636; doi:10.1371/journal.pone.0205838)
Supplement: S2 File — (XLSX) [file pone.0205838.s014.xlsx]

## Sheet: DATA
												Inclusion criteria (BW/GA)																ROP and chorio								Adjustment			Differences chorio Yes/chorio NO										Characteristics total group
	ROP definition	Perspective (CA=0, ROP=1)		First author	Publication year	Reference	Prospective (1=Yes, 2=No, 3=?)	Study type (1=cohort, 2=case-control, 3=RCT, 4=other)	Year of study	Number of centers	Hospital/network	Max GA	Min GA	Max BW	Min BW	Exclusion criteria		Chorio category (Histological 1, Clinical 2, histological AND Clinical 3, Hist OR Clinical 4)		definition criteria of chorio	Funisitis (1= yes, 0=no)	ROP category (1=all; 2: ROP ≥ 2; 3: ROP ≥3; 4: ROP ≥ 3; 5: ROP>3; 6= not defined; 7: ROP 1-2)	ROP Definition	All ROP (	Worst ROP category (1=all; 2: ROP ≥ 2; 3: ROP ≥3; 4: ROP ≥ 3; 5: ROP>3; 6= not defined; 7: ROP 1-2; 8: laser surgery)	Total Number of infants study	N<200 (Y/N)	ChorioNO Total	Chorio No ROP Yes	Chorio No Worst ROP Yes	ChorioYes Total	Chorio Yes ROP Yes	Chorio Yes Worst ROP Yes	ChorioNO ROP 1-2	ChorioYES ROP 1-2	ROP adjusted OR	Adjusted OR Y/N	Adjusted for	ChorioNo_GA_Mean	ChorioNo_GA_SD	ChorioYes_GA_Mean	ChorioYes_GA_SD	ChorioNo_BW_Mean	ChorioNo_BW_SD	ChorioYes_BW	ChorioYes_BW_SD	Diff Mean_GA	Diff Mean_BW	mean BW total group
Al-Essa	All ROP	1		Al-Essa	2000	Ann Saudi Med. 2000 Mar;20(2):129-31	1	1	Jan 1996-Dec 1997	1	Martenity Hospital Kuwait	N	N	1500	N	N	Al-Essa	2	Clinical	N	0	1	ICROP	All ROP	3	234	N	219	144	31	15	7	3	113	4	N	N	N	N	N	N	N	N	N	N	N	N	N	1145.2
Al-Essa	Mild ROP	1		Al-Essa	2000	Ann Saudi Med. 2000 Mar;20(2):129-31	1	1	Jan 1996-Dec 1997	1	Martenity Hospital Kuwait	N	N	1500	N	N	Al-Essa	2	Clinical	N	0	1	ICROP	All ROP	3	234	N	219	144	31	15	7	3	113	4	N	N	N	N	N	N	N	N	N	N	N	N	N	1145.2
Al-Essa	Severe ROP	1		Al-Essa	2000	Ann Saudi Med. 2000 Mar;20(2):129-31	1	1	Jan 1996-Dec 1997	1	Martenity Hospital Kuwait	N	N	1500	N	N	Al-Essa	2	Clinical	N	0	1	ICROP	All ROP	3	234	N	219	144	31	15	7	3	113	4	N	N	N	N	N	N	N	N	N	N	N	N	N	1145.2
Allegaert	Severe ROP	1		Allegaert	2003	Bull Soc Belge Ophtalmol. 2003;(287):37-42	2	2	1996-2000	1	University Hospitals, Gasthuisberg, Belguim	N	N	1499	N	N	Allegaert	1	Histological	N	0	3	N	Severe ROP	N	62	N	38	18	18	24	13	13	N	N	N	N	N	N	N	N	N	N	N	N	N	N	N	826.85
Barrera-Reyes	All ROP	0		Barrera-Reyes	2011	Barrera-Reyes, René H., Hilda Ruiz-Macías, and Enrique Segura-Cervantes. Neurodesarrollo al año de edad en recién nacidos pretérmino con antecedente de corioamnionitis materna. Ginecol Obstet Mex 79.1 (2011): 31-37.	1	1	N	1	National insitute of Perintology, Mexico	34	N	1500	N	N	Barrera-Reyes	2	Clinical	Gibbs R, 1982	0	6	N	Unclear	N	104	Y	81	12	N	23	6	N	N	N	N	N	N	30.1	1.6	29.6	1.5	1054.5	226.7	1128.9	197.8	-0.5	74.4	1070.95
Bordigato	All ROP	0		Bordigato	2010	Early Human Development 87 (2011) 143–145	3	1	N	1	Padova, Italy	27.8571	N	999	N	N	Bordigato	1	Histological	Redline, 2003	1	1	N	All ROP	N	29	Y	15	4	N	14	7	N	4	6	N	N	N	27.5	0.77	25.9	1.21	792	182	818	173	-1.6	26	805
Bordigato	Mild ROP	0		Bordigato	2010	Early Human Development 87 (2011) 143–145	3	1	N	1	Padova, Italy	27.8571	N	999	N	N	Bordigato	1	Histological	Redline, 2003	1	1	N	All ROP	N	29	Y	15	4	N	14	7	N	4	6	N	N	N	27.5	0.77	25.9	1.21	792	182	818	173	-1.6	26	805
Bordigato	Severe ROP	0		Bordigato	2010	Early Human Development 87 (2011) 143–145	3	1	N	1	Padova, Italy	27.8571	N	999	N	N	Bordigato	1	Histological	Redline, 2003	1	1	N	All ROP	N	29	Y	15	4	0	14	7	1	4	6	N	N	N	27.5	0.77	25.9	1.21	792	182	818	173	-1.6	26	805
Borroni	All ROP	1		Borroni	2013	Italian Journal of Pediatrics2013; 39:43 Italian Journal of Pediatrics2013; 39:43	1	1	Jan 2008-Dec2009	25	Italy	37	N	750	N	death before discharge, major congenital malformations	Borroni	1	Histological	N	0	1	N	All ROP	N	421	N	328	205	N	93	60	N	N	N	N	N	N	N	N	N	N	N	N	N	N	N	N	N
Botet	All ROP exl. 1	0		Botet	2011	J. Perinat. Med. 39 (2011) 203–208	1	2	N	12	Spain	N	N	1500	N	Chromosomal or congenital anomalies	Botet	2	Clinical	Clinical description	0	2	N	All ROP exl. 1	N	328	N	163	14	N	165	18	6	N	N	N	N	N	28.5	2.09	28.033	2.47	1040	229	1073	246	-0.467	33	1095.81
Botet	Severe ROP	0		Botet	2011	J. Perinat. Med. 39 (2011) 203–208	1	2	N	12	Spain	N	N	1500	N	Chromosomal or congenital anomalies	Botet	2	Clinical	Clinical description	0	2	N	All ROP exl. 1	N	328	N	163	14	6	165	18	6	N	N	N	N	N	28.5	2.09	28.033	2.47	1040	229	1073	246	-0.467	33	1095.81
Chen	Severe ROP	1		Chen	2011	IOVS, September 2011, Vol. 52, No. 10	1	1	N	14	ELGAN study	26.8571	23	N	N	Absence of information on ROP, or placenta microbiology and histology, absence of bacteria from placenta, GA ≥ 27	Chen	1	Histological	Redline, 2003	1	4	ICROP	Severe ROP	N	1062	N	641	179	179	421	122	122	N	N	N	N	N	N	N	N	N	N	N	N	N	N	N	N
Dammann	All ROP	1		Dammann	2009	Early Human Development 85 (2009) 325–329	2	1	N	1	Dept. of Pediatric Pulmonology and Neonatology, Hannover Medical School, Germany	31.8571	N	N	N	N	Dammann	2	Clinical	No description	0	1	N	All ROP	N	73	Y	54	28	N	19	16	N	21	8	1,8 (0,3-9,3)	Y	GA <29	N	N	N	N	N	N	N	N	N	N	N
Dammann	Mild ROP	1		Dammann	2009	Early Human Development 85 (2009) 325–329	2	1	N	1	Dept. of Pediatric Pulmonology and Neonatology, Hannover Medical School, Germany	31.8571	N	N	N	N	Dammann	2	Clinical	No description	0	1	N	All ROP	N	73	Y	54	28	N	19	16	N	21	8	1,8 (0,3-9,3)	Y	GA <29	N	N	N	N	N	N	N	N	N	N	N
Dammann	Severe ROP	1		Dammann	2009	Early Human Development 85 (2009) 325–329	2	1	N	1	Dept. of Pediatric Pulmonology and Neonatology, Hannover Medical School, Germany	31.8571	N	N	N	N	Dammann	2	Clinical	No description	0	1	N	All ROP	N	73	Y	54	28	5	19	16	8	21	8	1,8 (0,3-9,3)	Y	GA <29	N	N	N	N	N	N	N	N	N	N	N
De Felice	All ROP exl. 1	0		De Felice	2005	Pediatr Crit Care Med 2005; 6:298–302	1	1	N	2	Siena and Brindisi, Italy	N	N	1499	N	Severe and potentially life-threatening congenital malformations	De Felice	1	Histological	De Felici, Toti	1	2	N	All ROP exl. 1	N	116	Y	49	3	N	67	13	N	N	N	N	N	BW	29.63	2.29	26.91	2.61	1044	264	928	322	-2.72	-116	977
EXPRESS group	Severe ROP	0		EXPRESS group, second aOR	2010	Acta Paediatr. 2010 Jul;99(7):978-92. doi: 10.1111/j.1651-2227.2010.01846.x	1	1	2004-2007	7 regions	EXPRESS, Sweden	27	N	N	N	N	EXPRESS group	2	Clinical	N	0	3	ICROP	Severe ROP	N	497	N	388	N		80	N		N	N	1,0 (0,6-1,7)	Y	GA, BW	N	N	N	N	N	N	N	N	N	N	800.8
Fung	All ROP	0		Fung	2003	HK J Paediatr (New Series) 2003;8:87-92	1	1	N	1	Monash Medical Centre, Hong Kong	27.8571	N	999	N	Chromosomal or congenital anomalies	Fung	2	Clinical	Detailed description, Clinical description	0	6	N	Unclear	N	72	Y	54	9	N	18	3	N	N	N	N	N	GA,BW	26.4	2.2	25.4	1.8	781	185	832	226	-1	51	793.75
Gagliardi	Severe ROP	0		Gagliardi	2014	PEDIATRICS Volume 134, Number 1, July 2014	1	1	N	82	Italian Neonatal Network	30	23	N	N	GA <23 or >30, congenital anomalies, chorioamnionitis AND hypertensive disorders of pregnancy	Gagliardi	2	Clinical	No description	0	4	N	Severe ROP	N	3606	N	2096	133	133	1510	227	227	N	N	1,48 (1,02-2,15)	Y	GA, antenatal steriods, gender, multiple pregnancies, inborn/outborn, mode of delivery	28.1	1.8	26.3	2.1	942	278	933	284	-1.8	-9	938
Garcia-Munoz Rodrigo	Severe ROP	0		Garcia-Munoz Rodrigo	2014	Neonatology 2014;106:229–234	1	1	N	53	Spanish Network	32	N	1500	N	N	Garcia-Munoz Rodrigo	2	Clinical	Clinical description	0	3	N	Severe ROP	N	8330	N	6850	219	219	1480	78	78	N	N	0,884 (0,592-1,320)	Y	GA, birth weight, sex, maternal hypertension, antenatal steroids, maternal antibiotics, multiplicity, type of delivery, necessity of advanced CPR, and CRIB 1	28.8	2.3	27.1	2.3	1101.4	267.5	1016	278.2	-1.7	-85.4	1086.23
Gaugler	All ROP	1		Gaugler	2002	Arch Pediatr. 2002 Apr;9(4):350-7.	2	1	Jan 1988-Dec1997	1	Hopital de Hautepierre, Strabourg	32.8571	N	N	N	N	Gaugler	2	Clinical	"infection maternofetale"	0	1	N	All ROP	3	164	N	137	137	25	26.8	26.8	10.8	112	16	N	N	N	N	N	N	N	N	N	N	N	N	N	1007.07
Gaugler	Mild ROP	1		Gaugler	2002	Arch Pediatr. 2002 Apr;9(4):350-7.	2	1	Jan 1988-Dec1997	1	Hopital de Hautepierre, Strabourg	32.8571	N	N	N	N	Gaugler	2	Clinical	"infection maternofetale"	0	1	N	All ROP	3	164	N	137	137	25	26.8	26.8	10.8	112	16	N	N	N	N	N	N	N	N	N	N	N	N	N	1007.07
Gaugler	Severe ROP	1		Gaugler	2002	Arch Pediatr. 2002 Apr;9(4):350-7.	2	1	Jan 1988-Dec1997	1	Hopital de Hautepierre, Strabourg	32.8571	N	N	N	N	Gaugler	2	Clinical	"infection maternofetale"	0	1	N	All ROP	3	164	N	137	137	25	26.8	26.8	11	112	16	N	N	N	N	N	N	N	N	N	N	N	N	N	1007.07
Giapros	All ROP	1		Giapros	2011	Early Human Development 87 (2011) 653–657	2	1	N	1	University Hospital of Ioanima, Greece	31.8571	24	1499	N	N	Giapros	2	Clinical	No description	0	6	ICROP	Unclear	N	189	Y	179	22	N	10	2	N	N	N	N	N	N	N	N	N	N	N	N	N	N	N	N	1284.71
Gonzalez-Luis	All ROP	0		Gonzalez-Luis	2002	An Esp Pediatr 2002;56:551-555	2	2	1988-1998	1	Barcelona, Spain	N	N	1500	N	N	Gonzalez-Luis	2	Clinical	Clinical and subclinical	0	1	N	All ROP	N	135	N	90	14	N	45	5	N	N	N	N	N	N	29.34	4.57	28.07	1.93	1153.18	265.8	1134.23	241.6	N	N	1131
Gray	All ROP	0		Gray	1997	Aust NZ J Obstet Gynaecol 1997; 37:2:161	3	1	N	1	Brisbane, Queensland, Australia	29	24	N	N	N	Gray	3	Hist OR Clin	Clinical description	0	6	ICROP	Unclear	N	158	Y	142	35	N	16	8	N	N	N	N	N	N	27.0942	1.67	25.9	1.7	958.74	291	901	224	-1.19422	-57.7399	953.852
Hendson	Severe ROP	0		Hendson	2011	Journal of Pediatrics, Vol. 158, No. 3	1	1	N	1	Edmonton, Alberta, Canada	32	N	1250	N	BW < P3; monochorionic twins, outborn infants; major malformation	Hendson	1	Histological	Detailed description	1	4	ICROP	Severe ROP	N	484	N	259	34	34	225	50	50	N	N	N	N	N	27.6	1	26.1	0.1	958.7	11.2	899.3	11.9	-1.5	-59.4	930.04
Holmstrom	All ROP	1		Holmstrom	1996	Acta Obstet Gynecol Scand 1996; 75: 628435	2	1	N	5	Stockholm, Sweden	N	N	1500	N	inappropiate timing of examination for ROP, non-referral	Holmstrom	2	Clinical	No description	0	1	ICROP	All ROP	N	202	N	196	77	N	6	4	N	N	N	N	N	N	N	N	N	N	N	N	N	N	N	N	N
Hwang	All ROP	1		Hwang	2015	J Korean Med Sci. 2015 Oct;30 Suppl 1:S88-94	2	1	Jan 2013-Jun 2014	55	Korean Neonatal	30	N	1500	N	parents did not agree, died before ophthalmic exam, not undergone ophthalmic exam.	Hwang	1	Histological	N	0	1	ICROP	All ROP	3	2009	N	1423	428	138	586	258	95	290	163	N	N	N	N	N	N	N	N	N	N	N	N	N	946.3
Hwang	Mild ROP	1		Hwang	2015	J Korean Med Sci. 2015 Oct;30 Suppl 1:S88-94	2	1	Jan 2013-Jun 2014	55	Korean Neonatal	30	N	1500	N	parents did not agree, died before ophthalmic exam, not undergone ophthalmic exam.	Hwang	1	Histological	N	0	1	ICROP	All ROP	3	2009	N	1423	428	138	586	258	95	290	163	N	N	N	N	N	N	N	N	N	N	N	N	N	946.3
Hwang	Severe ROP	1		Hwang	2015	J Korean Med Sci. 2015 Oct;30 Suppl 1:S88-94	2	1	Jan 2013-Jun 2014	55	Korean Neonatal	30	N	1500	N	parents did not agree, died before ophthalmic exam, not undergone ophthalmic exam.	Hwang	1	Histological	N	0	1	ICROP	All ROP	3	2009	N	1423	428	138	586	258	95	290	163	N	N	N	N	N	N	N	N	N	N	N	N	N	946.3
Kavurt	Severe ROP	1		Kavurt	2014	2014, Volume 51, Issue 10, pp 804-806	1	1	N	1	Ankara, Turkey	32	N	1500	N	lethal congenital anomalies, died/lost to follow-up before development of ROP/full vascularization	Kavurt	2	Clinical	N	0	3	ICROP	Severe ROP	N	495	N	464	25	25	31	4	4	N	N	N	N	N	N	N	N	N	N	N	N	N	N	N	1266.8
Kim	Severe ROP	0		Kim	2015	J Korean Med Sci 2015; 30: 1476-1482	2	1	N	1	Seoul National University Bundang Hospital	N	N	1499	N	Major congenital anomalies, placentas not available	Kim	1	Histological	Detailed description	1	4	ICROP	Severe ROP	N	258	N	159	24	24	99	26	26	N	N	1,19 (0,49-2,88)	Y	GA, BW	29.8571	2.85714	28.1429	2.71429	1113	275	1089	261	-1.71429	-24	1103.79
Lau	Severe ROP	0		Lau	2005	American Journal of Obstetrics and Gynecology (2005) 193, 708–13	1	1	N	1	Canada	N	N	N	N	N	Lau	1	Histological	Naeye 1987, Benirschke 1990	1	5	ICROP	Severe ROP	N	1296	N	893	17	17	403	20	20	N	N	N	N	N	33.7	0.1	32.1935	4.857	2124	836	1944.87	987.61	-1.50645	-179.127	2068.3
Lee Hyun Ju	All ROP	0		Lee Hyun Ju	2011	Journal of Perinatology (2011) 31, 166–170	2	1	N	2	Seoul National University Children’s Hospital and Seoul National University Bundang Hospital, Korea	N	N	999	N	N	Lee Hyun Ju	1	Histological	Salafia 1989	1	1	N	All ROP	N	147	Y	76	49	N	71	43	N	28	21	N	N	N	27	1	26	1.7	763	153	808.676	142.1	-1	45.6761	785.061
Lee Hyun Ju	Mild ROP	0		Lee Hyun Ju	2011	Journal of Perinatology (2011) 31, 166–170	2	1	N	2	Seoul National University Children’s Hospital and Seoul National University Bundang Hospital, Korea	N	N	999	N	N	Lee Hyun Ju	1	Histological	Salafia 1989	1	1	N	All ROP	N	147	Y	76	49	N	71	43	N	28	21	N	N	N	27	1	26	1.7	763	153	808.676	142.1	-1	45.6761	785.061
Lee Hyun Ju	Severe ROP	0		Lee Hyun Ju	2011	Journal of Perinatology (2011) 31, 166–170	2	1	N	2	Seoul National University Children’s Hospital and Seoul National University Bundang Hospital, Korea	N	N	999	N	N	Lee Hyun Ju	1	Histological	Salafia 1989	1	1	N	All ROP	N	147	Y	76	49	21	71	43	22	28	21	N	N	N	27	1	26	1.7	763	153	808.676	142.1	-1	45.6761	785.061
Lee Yeri	All ROP exl. 1	0		Lee Yeri	2015	J. Perinat. Med. 2015; 43(2): 259–267	2	1	N	1	Seoul, Korea	34	22	N	N	PPROM after incompetence internal os of cervix, major fetal anomalies	Lee Yeri	1	Histological	Redline, 2005	1	2	ICROP	All ROP exl. 1	N	339	N	121	5	N	218	20	N	N	N	N	N	n	31.8	2.6	28.9977	N	1815	495	1363.85	N	-2.80229	-451.147	1524.88
Liu	All ROP	0		Liu	2014	Med Sci Monit, 2014;20:1442-1451	2	1	Jan 2009-Dec 2012	1	Chongqing medical university	36.8571	N	2500	N	no consent, fundoscopy, incomplete data	Liu	2	Clinical	Amniotic fliud abnormalities	0	1	ICROP	All ROP	N	1614	N	1582	201	N	32	5	N	N	N	N	N	N	N	N	N	N	N	N	N	N	N	N	1628.73
Martinez-Cruz	All ROP	1		Martinez-Cruz	2012	Rev Invest Clin 2012; 64 (2): 136-143	1	1	N	1	Mexico City	N	N	1000	N	congenital anomalies involving the visual pathway; Norrie disease; persistence of primary vitreous; microphthalmia (of syndromic or non-syndromic transmission), and maternal-fetal infections in the first trimester of pregnancy (toxoplasmosis, rubella, cytomegalovirus, herpes virus, syphilis, and the human immunodeficiency virus)	Martinez-Cruz	2	Clinical	N	0	1	The International Committee for the Classification of the Late Stages of Retinopathy of Prematurity, 1987	All ROP	N	139	Y	126	31	N	13	3	n	N	N	N	N	N	N	N	N	N	N	N	N	N	N	N	779.291
Mehta	All ROP	0		Mehta	2006	Indian J Pedlatr 2006; 73 (1) : 25-28	2	1	N	1	New Brunswick, New Jersey, USA	33.8571	N	N	N	Congenital malformations	Mehta	1	Histological	Jacques 1998	0	1	N	All ROP	N	164	Y	100	13	N	64	17	N	N	N	N	N	N	N	N	N	N	N	N	N	N	N	N	N
Morales	All ROP	0		Morales	1987	Obstet Gynecol 70:183,1987	1	2	N	1	Orlando Regional Medical Center,Orlando, Florida	34	26	N	N	Previous digital vaginal exams, meconium staining, foul-smelling amniotic fluid, temperature > 38°C	Morales	3	Hist AND Clin	Short description	0	6	N	Unclear	N	86	Y	43	19	19	43	16	16	N	N	N	N	N	29.1	1.7	29.3	1.8	1137	185	1218	256	0.2	81	1177.5
Mu	All ROP	0		Mu	2008	J Formos Med Assoc 2008;107(4):304–310	1	1	N	1	Taipei, Taiwan	N	N	1499	N	Major cong anomalies	Mu	1	Histological	Gibbs R, 1982	1	1	N	All ROP	N	119	Y	55	25	N	64	32	N	17	21	Def 1: 1,531 (0,709-3,307)	Y	GA	29.6	3.6	27.8	2.9	1142.2	274.7	1078.4	274.7	-1.8	-63.8	1107.89
Mu	Mild ROP	0		Mu	2008	J Formos Med Assoc 2008;107(4):304–310	1	1	N	1	Taipei, Taiwan	N	N	1499	N	Major cong anomalies	Mu	1	Histological	Gibbs R, 1982	1	1	N	All ROP	N	119	Y	55	25	N	64	32	N	17	21	Def 2: 1,330 (0,463-3,820)	Y	GA	29.6	3.6	27.8	2.9	1142.2	274.7	1078.4	274.7	-1.8	-63.8	1107.89
Mu	Severe ROP	0		Mu	2008	J Formos Med Assoc 2008;107(4):304–310	1	1	N	1	Taipei, Taiwan	N	N	1499	N	Major cong anomalies	Mu	1	Histological	Gibbs R, 1982	1	1	N	All ROP	N	119	Y	55	25	8	64	32	11	17	21	Def 1: 1,531 (0,709-3,307)	Y	GA	29.6	3.6	27.8	2.9	1142.2	274.7	1078.4	274.7	-1.8	-63.8	1107.89
Nasef (c)	All ROP	0		Nasef (c)	2013	Am J Perinatol 2013;30:59–68	2	1	N	1	Sunnybrook Health Sciences Centre, Toronto, Canada	29.8571	N	N	N	N	Nasef (c)	3	Clinical	Redline 2003 and Newton 1993	1	1	International Committee for the Classiﬁcation of Retinopathy of Prematurity. The International Classiﬁcation of Retinopathy of Prematurity revisited. Arch Ophthalmol 2005;123:991–999	All ROP	N	179	Y	146	37	N	33	7	N	35	6	N	N	N	27.1	1.7	27.3	1.3	927	275	988	226	0.2	61	938.246
Nasef (c)	Mild ROP	0		Nasef (c)	2013	Am J Perinatol 2013;30:59–68	2	1	N	1	Sunnybrook Health Sciences Centre, Toronto, Canada	29.8571	N	N	N	N	Nasef (c)	3	Clinical	Redline 2003 and Newton 1993	1	1	International Committee for the Classiﬁcation of Retinopathy of Prematurity. The International Classiﬁcation of Retinopathy of Prematurity revisited. Arch Ophthalmol 2005;123:991–999	All ROP	N	179	Y	146	37	N	33	7	N	35	6	N	N	N	27.1	1.7	27.3	1.3	927	275	988	226	0.2	61	938.246
Nasef (c)	Severe ROP	0		Nasef (c)	2013	Am J Perinatol 2013;30:59–68	2	1	N	1	Sunnybrook Health Sciences Centre, Toronto, Canada	29.8571	N	N	N	N	Nasef (c)	3	Clinical	Redline 2003 and Newton 1993	1	1	International Committee for the Classiﬁcation of Retinopathy of Prematurity. The International Classiﬁcation of Retinopathy of Prematurity revisited. Arch Ophthalmol 2005;123:991–999	All ROP	N	179	Y	146	37	2	33	7	1	35	6	N	N	N	27.1	1.7	27.3	1.3	927	275	988	226	0.2	61	938.246
Nasef (h)	All ROP	0		Nasef (h)	2013	Am J Perinatol 2013;30:59–68	2	1	N	1	Sunnybrook Health Sciences Centre, Toronto, Canada	29.8571	N	N	N	N	Nasef (h)	3	Histological	Redline 2003 and Newton 1993	1	1	N	All ROP	N	241	N	146	37	N	95	16	N	35	15	N	N	N	27.1	1.7	27	1.7	927	275	976	273	-0.1	49	946.315
Nasef (h)	Mild ROP	0		Nasef (h)	2013	Am J Perinatol 2013;30:59–68	2	1	N	1	Sunnybrook Health Sciences Centre, Toronto, Canada	29.8571	N	N	N	N	Nasef (h)	3	Histological	Redline 2003 and Newton 1993	1	1	N	All ROP	N	241	N	146	37	N	95	16	N	35	15	N	N	N	27.1	1.7	27	1.7	927	275	976	273	-0.1	49	946.315
Nasef (h)	Severe ROP	0		Nasef (h)	2013	Am J Perinatol 2013;30:59–68	2	1	N	1	Sunnybrook Health Sciences Centre, Toronto, Canada	29.8571	N	N	N	N	Nasef (h)	3	Histological	Redline 2003 and Newton 1993	1	1	N	All ROP	N	241	N	146	37	2	95	16	1	35	15	N	N	N	27.1	1.7	27	1.7	927	275	976	273	-0.1	49	946.315
Ogunyemi	All ROP	0		Ogunyemi	2009	The Journal of Maternal-Fetal & Neonatal Medicine, 13:2, 102-109	2	1	N	1	Los Angeles, CA, USA	32	24	N	N	N	Ogunyemi	1	Histological	Salafia, 1998	1	1	N	All ROP	N	774	N	520	126	N	254	92	N	110	76	N	N	N	29.8571	2.28	28.4286	2.5	1372	485.7	1193	431.9	-1.42857	-179	1313.26
Ogunyemi	Mild ROP	0		Ogunyemi	2009	The Journal of Maternal-Fetal & Neonatal Medicine, 13:2, 102-109	2	1	N	1	Los Angeles, CA, USA	32	24	N	N	N	Ogunyemi	1	Histological	Salafia, 1998	1	1	N	All ROP	N	774	N	520	126	N	254	92	N	110	76	N	N	N	29.8571	2.28	28.4286	2.5	1372	485.7	1193	431.9	-1.42857	-179	1313.26
Ogunyemi	Severe ROP	0		Ogunyemi	2009	The Journal of Maternal-Fetal & Neonatal Medicine, 13:2, 102-109	2	1	N	1	Los Angeles, CA, USA	32	24	N	N	N	Ogunyemi	1	Histological	Salafia, 1998	1	1	N	All ROP	N	774	N	520	126	16	254	92	16	110	76	N	N	N	29.8571	2.28	28.4286	2.5	1372	485.7	1193	431.9	-1.42857	-179	1313.26
Ohyama	All ROP	0		Ohyama	2002	Hum Pathol 33:183-190	2	1	N	1	Yokohama, Japan	32	23	N	N	N	Ohyama	1	Histological	Benirschke 1990	1	1	N	All ROP	N	143	Y	53	1	1	90	5	5	N	N	N	N	N	28	2.2	27.6689	2.21	1237	361	1117.77	351.51	-0.331111	-119.23	1161.96
Pappas	Severe ROP	0		Pappas	2014	JAMA Pediatr. 2014;168(2):137-147	1	1	N	16	Eunice Kennedy Shriver National Institute of Child Health and Human Development Neonatal Research Network	26.8571	N	N	N	Congenital or chromosomal anomalies	Pappas	1	Histological	Pinar, 2011	0	4	Stoll 2010	Severe ROP	N	2390	N	1014	211	211	1376	310	310	N	N	N	N	N	24.6	1.29	24.1661	1.37	N	N	N	N	-0.433866	N	N
Park	Severe ROP	1		Park	2016	Park SH et al. Br J Ophthalmol 2016	2	1	Jan 2009-Dec 2013	1	Seoul St Mary's Hospital	1999	1500	34	N	absence of stable clinical condition	Park	2	Clinical	N	0	3	N	Severe ROP	N	201	N	193	7	7	8	1	1	N	N	N	N	N	N	N	N	N	N	N	N	N	N	N	1767.2
Perrone	All ROP	0		Perrone	2012	The Journal of Maternal-Fetal & Neonatal Medicine, 25:sup1, 110-113	1	1	N	1	Hospital S. Maria alle Scotte, Siena, Italy	31.8571	N	N	N	Major cong anomalies, inborn errors of metabolism, incompatibility groups	Perrone	1	Histological	Toti 2001	1	6	ICROP	Unclear	N	92	Y	43	14	14	49	30	30	N	N	N	N	N	27.5	1.6	26	2	1127	342	878.7	272.5	-1.5	-248.3	1006.6
Polam	All ROP	0		Polam	2005	Arch Pediatr Adolesc Med. 2005;159:1032-1035	1	1	N	1	St, Peter's University Hospital, New Brunswick, New Jersey, USA	28.8571	22	N	N	Major malformations	Polam	1	Histological	Detailed description	0	6	N	Unclear	N	177	Y	75	33	33	102	81	81	N	N	N	N	N	27.1	1.5	26.1	2.8	966	219	947	236	-1	-19	955.051
Rocha	All ROP	0		Rocha	2006	Acta Med Port 2006; 19: 207-212	2	1	N	3	Hospital de São João, Maternidade Júlio Dinis e Centro Hospitalar de Vila Nova de Gaia, Portugal	33.8571	N	N	N	Outborn, TORCH, major congenital or chromosomal anomalies, metabolic disease, absence of placental histology	Rocha	1	Histological	Blanc's criteria 1981	1	6	ICROP	Unclear	N	452	N	327	15	15	125	7	7	N	N	N	N	N	29.5	1.73	29	1.94	1515	359.53	1457.5	388.12	-0.5	-57.5	1499.1
Sato	All ROP	0		Sato	2011	J. Obstet. Gynaecol. Res. Vol. 37, No. 10: 1313–1319, October 2011	2	1	N	1	Yokohama City University Medical Center for Maternity and Neonate, Japan	29.8571	N	N	N	Congenital malformations	Sato	1	Histological	Blanc's criteria 1981, Kraus 2004	0	6	requirement of laser photocoagulation therapy	Unclear	N	302	N	144	53	23	158	39	39	N	N	N	N	N	26.75	1.33	25.9	1.5	941	246.86	936	262	-0.85	-5	938.384
Schlapbach	Severe ROP	0		Schlapbach	2010	Acta Pædiatrica 2010 99, pp. 1504–1509	2	2	Jan2002-Jan2005	1	Zurich, Switzerland	31.8571	25	N	N	Congenital malformations or chromosomal defects, HIE, twin or higher multiple, preeclampsia with CAM	Schlapbach	3	His AND Clin	No description	0	3	N	Severe ROP	N	99	Y	66	6	6	33	2	2	N	N	N	N	N	29.31	4.42	28.56	5.35	1171.7	902.82	1276.7	953.2	-0.75	105	1244.08
Seliga-Sizecka	Severe ROP	0		Seliga-Siwecka	2012	Early Human Development 89 (2013) 271–275	1	1	Jan2005-Jan2007	1	Warsaw, Poland	31.8571	22.1429	N	N	Congenital malfomations	Seliga-Sizecka	1	Histological	Redline 2003 and Bendon 1997	1	3	An international classiﬁcation of retinopathy of prematurity. Pediatrics July 1	Severe ROP	N	383	N	242	51	51	141	51	51	N	N	N	N	N	29.5	N	28.7	N	1357.4	N	1305.7	N	-0.8	-51.7	1338.37
Serenius	All ROP	1		Serenius	2004	Acta Pædiatr 2004; 93: 1090–1097	2	1	N	2	Sweden	25.8571	23	N	N	N	2	2	Clinical	0	1	The Committee for Classification of Retinopathy of Prematurity. An international classification of retinopathy of prematurity. Arch Ophthalmol 1984; 102: 1130–4	All ROP	N		140	Y	109	N	N	31	N	N	N	N	n	N	n	N	N	N	N	N	N	N	N	N	N	N
Slidsborg	All ROP	1		Slidsborg	2016	Ophthalmology , Volume 123 , Issue 4 , 796 - 803	2	1	N	?	Denmark	31.8571	N	N	N	Infants with extreme values of BW	Slidsborg	2	Clinical	N	0	1	ICROP	All ROP	N	6490	N	6425	191	N	65	1	N	N	N	N	N	N	N	N	N	N	N	N	N	N	N	N	N
Soraisham 2009	Severe ROP	0		Soraisham 2009	2009	AJOG 2009; 200:372.e1.e6.	1	1	Jan2005-Dec2006	24	Canadian Neonatal Network	32.8571	N	N	N	Congenital anomalies	Soraisham 2009	2	Clinical	Clinical description	0	3	ICROP	Severe ROP	N	3094	N	2617	225	225	477	65	65	N	N	1,17 (0,72-1,88)	Y	GA, BW, vaginal delivery, antenatal steroids, maternal hypertension, Apgar score 5 min, SNAP-II (illness severity)	29.1	2.4	27.7	2.7	1347	460	1147	439	-1.4	-200	1316.17
Soraisham 2013	All ROP	0		Soraisham 2013	2013	Journal of Perinatology (2013) 33, 70–75	2	1	Jan2000-2006	1	Regional NICU Southern Alberta, Canada	28.8571	N	N	N	Infants with major congenital or chromosomal anomalies, those without placental examinations and those who did not have neurodevelopmental assessment at 30 to 42 months of corrected age	1	1	Histological	1	1	N	All ROP	N		384	N	187	133	N	197	145	N	91	83	N	N	N	26.6	1.3	26	1.5	874	210	895	226	-0.6	21	884.773
Soraisham 2013	Mild ROP	0		Soraisham 2013	2013	Journal of Perinatology (2013) 33, 70–75	2	1	Jan2000-2006	1	Regional NICU Southern Alberta, Canada	28.8571	N	N	N	Infants with major congenital or chromosomal anomalies, those without placental examinations and those who did not have neurodevelopmental assessment at 30 to 42 months of corrected age	1	1	Histological	1	1	N	All ROP	N		384	N	187	133	N	197	145	N	91	83	N	N	N	26.6	1.3	26	1.5	874	210	895	226	-0.6	21	884.773
Soraisham 2013	Severe ROP	0		Soraisham 2013	2013	Journal of Perinatology (2013) 33, 70–75	2	1	Jan2000-2006	1	Regional NICU Southern Alberta, Canada	28.8571	N	N	N	Infants with major congenital or chromosomal anomalies, those without placental examinations and those who did not have neurodevelopmental assessment at 30 to 42 months of corrected age	1	1	Histological	1	1	N	All ROP	N		384	N	187	133	42	197	145	62	91	83	N	N	N	26.6	1.3	26	1.5	874	210	895	226	-0.6	21	884.773
Suppiej	All ROP	0		Suppiej	2009	Early Human Development 85 (2009) 187–189	1	1	Jan1998-Dec2001	1	Padova, Italy	31.8571	N	N	N	death in delivery room or in the perinatal period and major congenital malformations, death before the corrected age of 18 months, absence of reply to the questionnaire	Soraisham 2013	1	Histological	Redline 2003	0	6	Fielder, 2004	Unclear	N	104	Y	63	13	N	41	12	N	N	N	N	N	N	29.22	1.9	27.46	2.38	1090	406	1060	357	-1.76	-30	1078.17
Tsiartas	All ROP	0		Tsiartas	2013	J Matern Fetal Neonatal Med, 2013; 26(13): 1332–1336	3	1	Jul2008-Oct2010	1	Králove, Czech Republic	36.8571	24	N	N	Structural and chromosomal anomalies, major pregnancy-related medical problems, clinical chorio-amnionitis or vaginal bleeding	Tsiartas	1	Histological	Salafia, 1998	1	6	N	Unclear	N	231	N	89	4	N	142	13	N	N	N	N	N	N	34	N	32.4286	N	2190	N	1840	N	-1.57143	-350	1974.85
van Vliet	All ROP	0		van Vliet	2012	Am J Oster Gynecol 2012;206:489.e1-7	1	1	N	1	VU Amterdam, Netherlands	31.8571	N	1499	N	Infants with both lesions of placental underperfusion and lesions of histological chorioamnionitis	van Vliet	1	Histological	Detailed description	0	1	An international classiﬁcation of retinopathy of prematurity. The Committee for the Classiﬁcation of Retinopathy of Prematurity. Arch Ophthalmol 1984;102:1130-4	All ROP	N	72	Y	51	3	N	21	5	N	N	N	1.59	Y	GA, BW z-score, cesarean delivery	29.5286	1.4	27.6714	1.9	1111.9	322.2	1129.7	317.8	-1.85714	17.8	1117.09
Wirbelauer	Severe ROP	0		Wirbelauer	2011	The Journal of Maternal-Fetal & Neonatal Medicine, 24:2, 348-353	1	1	N	1	University Children’s Hospital, University of Wuerzburg, Wuerzburg, Germany	N	N	1499	N	N	Wirbelauer	1	Histological	Rogers, 2002	1	4	Sahni, 2005	Severe ROP	N	71	Y	54	3	3	17	2	2	N	N	N	N	N	28.53	8.61	26.7	6.14	906.67	853.05	903.33	812.42	-1.83	-3.34	1117.09
Woo (c)	All ROP	1		Woo (c)	2012	Graefes Arch Clin Exp Ophthalmol (2012) 250:915 – 923	2	1	Jan2004-Oct2009	1	Seoul National University Bundang Hospital, Republic of Korea	32	N	N	N	death before 36 weeks pstmenstrual age, major congenital anomalies, absence of ROP screening, placental histopathologic examination, WBC count of the mother, umbilical artery acid-base status	Woo (c)	1	Clinical	Yoon, 1995	1	1	American Academy of Ophtalmology and Pediatrics and Association for Pediatrics Ophtalmology and Strabismus	All ROP	N	246	N	230	75	N	16	9	N	45	6	N	N	N	N	N	N	N	N	N	N	N	N	N	1257
Woo (c)	Mild ROP	1		Woo (c)	2012	Graefes Arch Clin Exp Ophthalmol (2012) 250:915 – 923	2	1	Jan2004-Oct2009	1	Seoul National University Bundang Hospital, Republic of Korea	32	N	N	N	death before 36 weeks pstmenstrual age, major congenital anomalies, absence of ROP screening, placental histopathologic examination, WBC count of the mother, umbilical artery acid-base status	Woo (c)	1	Clinical	Yoon, 1995	1	1	American Academy of Ophtalmology and Pediatrics and Association for Pediatrics Ophtalmology and Strabismus	All ROP	N	246	N	230	75	N	16	9	N	45	6	N	N	N	N	N	N	N	N	N	N	N	N	N	1257
Woo (c)	Severe ROP	1		Woo (c)	2012	Graefes Arch Clin Exp Ophthalmol (2012) 250:915 – 923	2	1	Jan2004-Oct2009	1	Seoul National University Bundang Hospital, Republic of Korea	32	N	N	N	death before 36 weeks pstmenstrual age, major congenital anomalies, absence of ROP screening, placental histopathologic examination, WBC count of the mother, umbilical artery acid-base status	Woo (c)	1	Clinical	Yoon, 1995	1	1	American Academy of Ophtalmology and Pediatrics and Association for Pediatrics Ophtalmology and Strabismus	All ROP	N	246	N	230	75	30	16	9	3	45	6	N	N	N	N	N	N	N	N	N	N	N	N	N	1257
Woo (h)	All ROP	1		Woo (h)	2012	Graefes Arch Clin Exp Ophthalmol (2012) 250:915 – 923	2	1	Jan2004-Oct2009	1	Seoul National University Bundang Hospital, Republic of Korea	32	N	N	N	death before 36 weeks pstmenstrual age, major congenital anomalies, absence of ROP screening, placental histopathologic examination, WBC count of the mother, umbilical artery acid-base status	Woo (h)	1	Histological	Yoon, 1995	1	1	N	All ROP	N	246	N	149	50	N	97	32	N	32	19	N	N	N	N	N	N	N	N	N	N	N	N	N	1257
Woo (h)	Mild ROP	1		Woo (h)	2012	Graefes Arch Clin Exp Ophthalmol (2012) 250:915 – 923	2	1	Jan2004-Oct2009	1	Seoul National University Bundang Hospital, Republic of Korea	32	N	N	N	death before 36 weeks pstmenstrual age, major congenital anomalies, absence of ROP screening, placental histopathologic examination, WBC count of the mother, umbilical artery acid-base status	Woo (h)	1	Histological	Yoon, 1995	1	1	N	All ROP	N	246	N	149	50	N	97	32	N	32	19	N	N	N	N	N	N	N	N	N	N	N	N	N	1257
Woo (h)	Severe ROP	1		Woo (h)	2012	Graefes Arch Clin Exp Ophthalmol (2012) 250:915 – 923	2	1	Jan2004-Oct2009	1	Seoul National University Bundang Hospital, Republic of Korea	32	N	N	N	death before 36 weeks pstmenstrual age, major congenital anomalies, absence of ROP screening, placental histopathologic examination, WBC count of the mother, umbilical artery acid-base status	Woo (h)	1	Histological	Yoon, 1995	1	1	N	All ROP	N	246	N	149	50	18	97	32	13	32	19	N	N	N	N	N	N	N	N	N	N	N	N	N	1257
[truncated: 41 more columns]

## Sheet: Funisitis
	F+CA+		F-CA+		CA-
	ROP	Total	ROP	Total	ROP	Total
Kim	11	31	15	92	24	143
Lau	14	250	5.661	153	16.967	893
Tsiartas	10	45	3	97	4	89
Woo	11	35	21	97	50	246

## Sheet: Calculator
Estimating the sample mean and standard deviation
Scenario 1 (minimum, median, maximum, sample size)
Input							Mean Estimation				Standard Deviation Estimation
	Minimum	Median	Maximum	Sample Size			Our method	Hozo's Method			Our method	Hozo's Method
	430	816	1574	69			909	909			241.903	286
Scenario 2 (minimum, the first quartile, median, the third quartile, maximum, sample size)
Input							Mean Estimation				Standard Deviation Estimation
Minimum	First quartile	Median	Third quartile	Maximum	Sample Size		Our method		Bland's Method		Our method		Bland's Method
0.01	0.02	0.03	0.04	0.05	100		0.03		0.03		0.0115243		0.0111803
Scenario 3 (the first quartile, median, the third quartile, sample size)
Input							Mean Estimation				Standard Deviation Estimation
	First quartile	Median	Third quartile	Sample Size			Our method				Our method
	19	285	74	69			126				41.6442
Readme
1. Choose the scenario according to available summary statistics.
2. Input the summary statistics in the corresponding fields
3. The embeded formula will automatically estimate the mean and standard deviation.
